# Supplementary material for: Cultivation and Genome Sequencing of Bacteria Isolated From the Coffee Berry Borer (Hypothenemus hampei), With Emphasis on the Role of Caffeine Degradation
Source: Front Microbiol. 2021 Apr 6;12:644768. doi: 10.3389/fmicb.2021.644768 (PMC8055839; doi:10.3389/fmicb.2021.644768)
Supplement: Supplementary Table 4 — Arrangement of gene clusters. [file Table_4.xlsx]

## Sheet: Sheet1
Strain(s)	Gene 1
S31/S32/S36/S37/S60	TonB-dependent siderophore receptor	ATP-binding cassette domain-containing protein	iron chelate uptake ABC transporter permease subunit	GlxA family transcriptional regulator	S-(hydroxymethyl)glutathione dehydrogenase	zinc ABC transporter solute-binding protein	GlxA family transcriptional regulator	S-(hydroxymethyl)glutathione dehydrogenase	VOC family protein	ndmA	GntR family transcriptional regulator	hypothetical protein	ndmB	purine permease	TIM barrel protein	ndmC	ndmD	ndmE	S-formylglutathione hydrolase	hypothetical protein	Re/Si-specific NAD(P)(+) transhydrogenase subunit alpha	NAD(P) transhydrogenase subunit alpha	Re/Si NAD(P)(+) transhydrogenase subunit beta	GlxA family transcriptional regulator	efflux transporter outer membrane protein	efflux RND transporter permease subunit	efflux RND transporter periplasmic adaptor subunit	TetR family transcriptional regulator	DUF4198 domain-containing protein	hypothetical protein	threonine--tRNA ligase	6-carboxytetrahydropterin synthase	cysteine--tRNA ligase	GTP-binding protein	GTP cyclohydrolase	ZigA zinc metallochaperone GTPase	transcriptional repressor	N-acetylmuramoyl-L-alanine amidase

## Sheet: Sheet2
Figure label	A	B	C	D	E	F	G	H	I	J	K	L	M	N	O
Isolate	S31/S32/S36/S37/S60	S38/S43	S34/S35	S40/S54/S55	S40/S54/S55	S45/S46	S33/S68	S33/S68	S30/S75	S63	S44	S44	S65/S66/S67	S65/S66/S67	S65/S66/S67
Species	Pseudomonas sp. (various)	Erwinia tasmaniensis	Bacillus aryabhattai	Acinetobacter septicus	Acinetobacter septicus	Ochrobactrum grignonense	Pseudomonas aeruginosa	Pseudomonas aeruginosa	Pseudomonas monteilii	Erwinia billingiae	Pseudomonas putida	Pseudomonas putida	Delftia lacustris	Delftia lacustris	Delftia lacustris
genes	ndmABCDE	ndmAD	ndmA	ndmC	ndmD	ndmE	ndmD	ndmE	ndmE	ndmD	ndmD	ndmE	ndmA	ndmD	ndmE
	TonB-dependent siderophore receptor	family 1 glycosylhydrolase	dihydropteroate synthase	peptidoglycan-binding domain-containing protein	NADH:flavin oxidoreductase	sigma-70 family RNA polymerase sigma factor	Hup/UreJ family protein	TetR transcriptional regulator	acetolactate synthase large subunit	hypothetical protein	EamA family transporter	SMp30/gluconolactonase/LRE family protein	Crp/Fnr family transcriptional regulator	ABC transporter ATP-binding protein/permease	EamA family transporter
	ABC transporter ATP binding protein	PRD domain-containing protein	S8 family peptidase	DNA-protecting protein	aldehyde dehydrogenase family protein	RecR domain-containing protein	FecR family protein	glutathione S-tranferase	UPF0419 family protein	FAD-binding oxidoreductase	LysR	TRAP transporter usbstrate-binding protein	diguanylate cyclase	S9 peptidase prolyl oligopeptidase/acylaminoacyl peptidase	N-actylmuramyl-L-alanine amidase
	iron chelate uptake ABC transporter permease subunit	GntR family transcriptional regulator	ABC transporter permease	Sua5/YciO/YrdC/YwlC family protein	hypothetical protein	TonB-dependent siderophore receptor	RNA polymerase sigma factor	pyridoxamine 5'-phosphate oxidase family protein	glutathione S-transferase	ABC transporter permease	tartrate dehydrogenase	TRAP transporter small permease	Crp/Fnr family transcriptional regulator	GntR family transriptional regulator	hypothetical protein
	iron chelate uptake ABC transporter permease subunit	ABC transporter ATP-binding protein	ABC transporter permease	ABC transporter permease	primary-amine oxidase	ABC transporter substrate-binding protein	TonB-dependent receptor	MBL fold metallo-hydrolase	LysR family transcriptional regulator	ABC transporter ATP-binding protein	BCCT family transporter	TRAP transporter large permease	hypothetical protein	aromatic ring-hydroxylating dioxygenase subunit alpha	hypothetical protein
	GlxA family transcriptional regulator	ABC transporter permease subunit	efflux RND transporter periplasmic adaptor subunit	ABC transporter permease	FeaR transcriptional regulator	Fe(3+)-hydroxamate ABC transporter permease	OprD family proin	OpdQ porin	TIM barrel protein	ABC transporter substrate-binding protein	Rieske 2Fe-2S domain-containing protein	EamA family transporter	LysR family transcriptional regulator	MarR family transcriptional regulator	flavodoxin/nitric oxide synthase/NAD(P)H-dependent oxidoreductase
	S-(hydroxymethyl)glutathione dehydrogenase	ABC transporter permease	YIP1 family protein	ABC transporter ATP-binding protein	flavin oxidoreductase	siderophore-interacting protein	aldehyde dehydrogenase family protein	ammonium transporter	hypothetical protein	creatininase family protein	oxidoreductase	aldose 1-epimerase	ABC transporter ATP-binding protein	MFS transporter	MFS transporter
	zinc ABC transporter solute-binding protein	ABC transporter substrate-binding protein	homocysteine synthase	nucleoside deaminase	oxidoreductase	LysR family transcriptional regulator	MFS transporter	transporter	ribonucleotide-diphosphate reductase subunit beta	RidA family protein enamine deaminase	DJ-1/PfpI family protein	LysR family transcriptioinal regulator	ABC transporter permease	aromatic ring-hydroxylating dioxygenase subunit alpha	TonB-dependent receptor
	GlxA family transcriptional regulator	DUF1028 domain-containing protein	ABC family ATP-binding cassete domain-containing protein	outer envelope protein	SDR family oxidoreductase	pyridoxamine 5'-phosphate oxidase family protein	aromatic ring-hydroxylating dioxygenase subunit alpha		ribonucleoside-diphosphate reductase subunit alpha	cytosine deaminase	FAD-dependent oxidoreductase	glutathione S-transferase	ABC transporter permease	oxidoreductase	sigma-70 factor RNA polymerase sigma factor
	S-(hydroxymethyl)glutathione dehydrogenase	oxidoreductase	FetB iron exporter ABC transporter permease subunit	LysR family transcriptional regulator	aromatic-ring-hydroxylating dioxygenase	glutathione S-transferase	oxidoreductase		response regulator	oxidoreductase	glutathione-dependent disulfide-bond oxidoreductase	UPF0149 family protein	BMP family ABC transporter substrate-binding protein	2-hydroxyacid dehydrogenase	DUF4377 domain-containing protein
	VOC family protein	Rieske 2Fe-2S domain-containing protein	aromatic ring-hydroxylating dioxygenase subunit alpha	glutathione S- transferase family protein	aromatic ring-hydroxylating dioxygenase subunit alpha	transporter substrate-binding domain containing protein	GntR family transcriptional regulator		HAMP domain-containing protein	LysR family transcriptional regulator	BetT choline BCCT transporter	acetolcatate synthase large subunit	BMP family ABC transporter substrate-binding protein	TetR family transcriptional regulator	LysR family transcriptional regulator
	ndmA	LysR family transcriptional regulator	hypothetical protein	aromatic ring-hydroxylating dioxygenase subunit alpha	nuclear transport factor 2 family protein	ANTAR domain-containing protein	NAD(P)-dependent oxidoreductase			Abi family protein	amidase	transporter substrated-binding domain-containing protein	aromatic ring-hydroxylating dioxygenase subunit alpha	DctP family TRAP transporter solute-binding subunit	glutathione S-transferase
	GntR family transcriptional regulator	FAD-depdendent urate hydroxylase	phosphoenolpyruvate carboxylase	Rieske 2Fe-2S domain-containing protein	AidB-like acyl-CoA dehydrogenase alkylation response protein	urea ABC transporter substrate binding protein	ornithine cyclodeaminase family protein			glycoside hydrolase family 10 protein	PAS domain-containing protein	beta-propeller lactonase family protein	adenosine deaminase	TRAP transporter large permease	pyridoxamine 5/-phospate oxidase family
	hypothetical protein	purine permease	hypothetical protein	BMP family ABC transporter substrate-binding protein	amidase	branched-chain amino acid ABC transporter protein	ABC transporter ATP-binding protein			hypothetical protein	pyridoxal-phosphate dependent emzyme	aconitate hydratrase AcnA	HIT domain-containing protein	TRAp transporter small permease	AAA family ATPase
	ndmB	2-oxo-4-hydroxy-4-carboxy-5-ureidoimidazoline decarboxylase	acyl-coA thioesterase	EamA family transporter	MarR family transcriptional regulator	ABC transporter permease	ABC family ATP-binding cassette domain-containing protein			GABA permease	MFS transporter	LysR family transcriptioinal regulator	BMP family ABC transporter substrate-binding protein	LysR family transcriptional regulator	AAA family ATPase
	purine permease	hydroxyisourate hydrolase	DUF5105 domain-containing protein	TetR family transcriptional regulator	3-hydroxybutyrul-CoA dehydrogenase	ABC transporter ATP-binding protein	LivM high-affinity branched chain amino acid ABC transporter			4-aminobutyrate--2-oxoglutarate transaminase			guanine demainase	amino acid ABC transporter substrate-bindign protein	hypothetical protein
	TIM barrel protein	DUF2272 domain-containing protein	APC family permease	MFS transporter	NAD/NADP octopine/nopaline dehydrogenase family	acetamidase/formidase family protein	branched chain amino acid ABC transporter permease			aminotransferase class I/II fold pyridoxal phosphate			dCTP deaminase	amino acid ABC transporter permease	GNAT family N-acetyltransferase
	ndmC		cupin domain-containing protein	helix-turn-helix domain-containing protein	AraC family transcriptional regulator		branched chain amino acid ABC transporter substrate-binding protein			aldo/keto reductase family oxidoreductase			L-aspartate oxidase	amino acid ABC transporter permease	hypothetical protein
	ndmD			glutathione peroxidase	MFS transporter					LysR family transcriptional regulator			quinoalte sunthase	amino acid ABC transporter ATP-binding protein	hypothetical protein
	ndmE			AdhP alcholoh dehydrogenase									digaunylate cyaclase	FecR domain-containing protein
	S-formylglutathione hydrolase			hypothetical protein									delta(1)-pyrroline-2-carboxylate reductase family protein
	hypothetical protein			FOF1 ATP synthase subunit beta
	Re/Si-specific NAD(P)(+) transhydrogenase subunit alpha
	NAD(P) transhydrogenase subunit alpha
	Re/Si NAD(P)(+) transhydrogenase subunit beta
	GlxA family transcriptional regulator
	efflux transporter outer membrane protein
	efflux RND transporter permease subunit
	efflux RND transporter periplasmic adaptor subunit
	TetR family transcriptional regulator
	DUF4198 domain-containing protein
	hypothetical protein
	threonine--tRNA ligase
	6-carboxytetrahydropterin synthase
	cysteine--tRNA ligase
	GTP-binding protein
	GTP cyclohydrolase
	ZigA zinc metallochaperone GTPase
	transcriptional repressor
	N-acetylmuramoyl-L-alanine amidase
